# Supplementary material for: Social Touch Reduces Pain Perception—An fMRI Study of Cortical Mechanisms
Source: Brain Sci. 2023 Feb 24;13(3):393. doi: 10.3390/brainsci13030393 (PMC10046093; doi:10.3390/brainsci13030393)
Supplement: Supplementary file 1 [file brainsci-13-00393-s001.zip]

Archive with 1 entries (1 files):
- brainsci-2103635-supplementary.pdf
